# Supplementary material for: Investigating genetic profiles of cases of Schistosoma spp. imported into Europe: a cohort from the European Society of Clinical Microbiology and Infectious Diseases Study Group for Clinical Parasitology
Source: Parasit Vectors. 2025 Dec 15;19:37. doi: 10.1186/s13071-025-07164-5 (PMC12822218; doi:10.1186/s13071-025-07164-5)
Supplement: Supplementary file 3 — Additional file 3: Table S2. Raw data file. [file 13071_2025_7164_MOESM3_ESM.xlsx]

## Sheet: Final
Pt ID	GenBank Accession Number	Identification Cox1 (short+long)	Identification ITS	Identification 18S	Final identification	Date of collection	Sex	Age	Birth Contry	Other known or possible infection country/ies	Biological material	Microscopy available	Original species identification based on microscopy or PCR if microscopy not available
#1		Sm	nd	nd	Sm	2022-03-14	M	13	Mali		Stool	yes	Schistosoma mansoni
#2		Sb	nd	Sh	Sh/Sb	2021-11-10	M	16	Mali		Stool	yes	Schistosoma haematobium
#3		Sh/Sb	Sh	na	Sh/Sb	2022-04-13	M	11	Senegal		Urine	yes	Schistosoma haematobium
#4	PV751251.1	Sh	Sh	na	Sh	2021-11-16	M	16	Mali		Urine	yes	Schistosoma haematobium
#5		Sh	nd	nd	Sh	2023-06-19	M	16	Ivory Coast		Urine	yes	Schistosoma haematobium
#6		Sh/Sb	Sh	na	Sh/Sb	2021-12-20	M	8	Mali		Urine	yes	Schistosoma haematobium
#7		Sh/Sb	Sh	na	Sh/Sb	2021-12-20	M	10	Mali		Urine	yes	Schistosoma haematobium
#8		Sh	nd	nd	Sh	2022-06-13	M	15	Mali		Urine	yes	Schistosoma haematobium
#9		Sh	Sh	na	Sh	2022-08-08	M	14	Mali		Urine	yes	Schistosoma haematobium
#10		Sh	nd	nd	Sh	2023-06-12	M	16	Ivory Coast		Urine	yes	Schistosoma haematobium
#11		Sh	nd	nd	Sh	2022-06-06	M	12	Sudan		Urine	yes	Schistosoma haematobium
#12		Sh	Sh	na	Sh	2022-03-14	M	13	Mali		Urine	yes	Schistosoma haematobium
#13		Sh	nd	nd	Sh	2023-02-16	M	20	Mali		Urine	yes	Schistosoma haematobium
#14		Sm	nd	nd	Sm	2022-09-28	M	18	Guinea Conakry		Stool	yes	Schistosoma mansoni
#15	PV751249.1	Sh/Sb	Sh	na	Sh/Sb	2021-11-09	M	16	Mali		Urine	yes	Schistosoma haematobium
#16	PV751250.1	Sh	Sh	na	Sh	2021-11-04	M	15	Chad		Urine	yes	Schistosoma haematobium
#17		Sm	nd	nd	Sm	2021-04-07	M	27	Guinea Conakry		Stool	yes	Schistosoma mansoni
#18		Sm	nd	nd	Sm	2022-03-01	F	20	Germany	Tanzania	Stool	no	Schistosoma mansoni
#19		Sm	nd	nd	Sm	2022-04-01	M	26	Tanzania		Stool	no	not available
#20		Sm	nd	nd	Sm	2023-04-01	M	28	Eritrea		Stool	no	Schistosoma mansoni
#21		Sh	nd	nd	Sh	2023-07-01	F	48	Poland	Malawi	Urine	no	not available
#22		Sh	nd	nd	Sh	2023-06-09	M	24	Gambia		Urine	yes	Schistosoma haematobium
#23	PV752131.1	Sb	Sh	na	Sh/Sb	2023-11-02	M	30	Mali		Urine	yes	Schistosoma haematobium
#24		Sh	Sh	na	Sh	2024-02-13	M	18	Gambia		Urine	yes	Schistosoma haematobium
#25		Sm	nd	nd	Sm	2023-02-13	F	21	Uganda		Stool	no	not available
#26		Sm	nd	nd	Sm	2021-04-15	F	28	Eritrea		Stool	yes	Schistosoma mansoni
#27		Sm	nd	nd	Sm	2022-09-05	F	47	Uganda	Nigeria	Stool	no	not available
#28		Sm	nd	nd	Sm	2023-01-23	M	33	Eritrea		Stool	no	not available
#29		Sm	nd	nd	Sm	2023-04-18	M	24	Eritrea		Stool	yes	Schistosoma mansoni
#30		Sm	nd	nd	Sm	2021-08-25	M	32	Belgium	DRC	Stool	yes	Schistosoma mansoni
#31		Sh	nd	nd	Sh	2021-11-29	M	20	Nigeria		Urine	yes	Schistosoma haematobium
#32		Sh	nd	nd	Sh	2022-08-09	M	17	Eritrea		Urine	yes	Schistosoma haematobium
#33		Sm	nd	nd	Sm	2022-08-26	M	28	Belgium	Zambia	Stool	yes	Schistosoma mansoni
#34	PV752140.1	Sh/Sb	Sh	na	Sh/Sb	2023-01-19	M	11	Niger		Urine	yes	Schistosoma haematobium
#35		Sm	nd	nd	Sm	2023-02-20	M	26	Japan	Kenya	Stool	yes	Schistosoma mansoni
#36	PV752141.1	Sh	Sh	na	Sh	2023-08-16	M	16	Senegal		Urine	yes	Schistosoma haematobium
#37	PV752159.1	Sh	Sh	na	Sh	2021-10-27	M	32	Mali		Urine	yes	Schistosoma haematobium
#38		Sm	nd	nd	Sm	2022-06-03	M	33	Spain	Mozambique	Stool	yes	Schistosoma mansoni
#39		Sh	nd	nd	Sh	missing	M	35	Australia	Kenya, Uganda, Ghana, Togo, Benin, Chad, Niger, Burkina Faso, Ethiopia	Appendix biopsy	no	not available
#40		Sh	Sh	na	Sh	2022-09-20	M	17	Gambia		Urine	yes	Schistosoma haematobium
#41		Sh/Sb	Sh	na	Sh/Sb	2022-10-14	M	25	Mali		Urine	yes	Schistosoma haematobium
#42	PV760268.1	Sh	Sh/Sc	Sh/Sc	Sh/Sc	2022-10-26	M	23	Senegal		Urine	yes	Schistosoma haematobium
#43		Sm	nd	nd	Sm	2022-06-06	M	30	Guinea Conakry		Stool	yes	Schistosoma mansoni
#44		Sm	nd	nd	Sm	2020-10-12	M	20	unknown	Guinea Conakry	Stool	no	Schistosoma mansoni
#45		Sm	nd	nd	Sm	2021-09-18	M	23	Eritrea		Stool	yes	Schistosoma mansoni
#46		Sm	nd	nd	Sm	2022-10-06	F	12	Eritrea	Ethiopia	Stool	yes	Schistosoma mansoni
#47		Sm	nd	nd	Sm	2022-10-06	F	8	Eritrea	Ethiopia	Stool	yes	Schistosoma mansoni
#48		Sm	nd	nd	Sm	2023-02-17	M	33	unknown	Ivory coast	Stool	no	Schistosoma mansoni
#49		Sm	nd	nd	Sm	2023-04-11	M	25	unknown	Eritrea	Stool	no	Schistosoma mansoni
#50		Sm	nd	nd	Sm	2023-04-11	M	25	unknown	Eritrea	Stool	no	Schistosoma mansoni
#51		Sm	nd	nd	Sm	2023-04-11	M	25	unknown	Eritrea	Stool	no	Schistosoma mansoni
#52	PV760303.1	Sb	Sh	na	Sh/Sb	2023-12-15	M	20	Mali		Urine	yes	Schistosoma haematobium
#53	PV760301.1	Sb	Sh/Sc	nd	Sh/Sb/Sc	2023-12-06	M	22	Ghana		Urine	yes	Schistosoma haematobium
#54	PV760305.1	Sb	Sh/Sc	nd	Sh/Sb/Sc	2023-09-20	M	19	Benin		Urine	yes	Schistosoma haematobium
#55	PV760307.1	Sh	Sh	na	Sh	2023-11-09	M	17	Guinea Bissau	Senegal, Mali	Urine	yes	Schistosoma haematobium
#56	PV760309.1	Sb	Sh	na	Sh/Sb	2024-01-26	M	30	Burkina Faso	Niger	Urine	yes	Schistosoma haematobium
#57	PV760312.1	Sb	Sh	na	Sh/Sb	2024-02-07	M	21	Benin	Nigeria	Urine	yes	Schistosoma haematobium
#58	PV760313.1	Sh/Sb	Sh	na	Sh/Sb	2024-02-12	M	26	Mali		Urine	yes	Schistosoma haematobium
#59	PV760314.1	Sh	Sh	na	Sh	2024-02-16	M	18	Senegal	Mali	Urine	yes	Schistosoma haematobium
#60	PV760315.1	Sh	Sh/Sc	nd	Sh/Sc	2024-02-19	M	16	Guinea Conakry	Mali	Urine	yes	Schistosoma haematobium
#61	PV760320.1	Sb	Sh	na	Sh/Sb	2024-03-06	M	9	Guinea Conakry		Urine	yes	Schistosoma haematobium
#62	PV760321.1	Sb	Sh	na	Sh/Sb	2024-03-13	M	21	Burkina Faso	Niger	Urine	yes	Schistosoma haematobium
#63	PV760316.1	Sb	nd	nd	Sb	2024-02-23	M	30	Senegal	Mali	Stool	yes	Schistosoma intercalatum
#64		Sh/Sb	Sh/Sb	na	Sh/Sb	2021-07-29	M	35	Mali		Urine	yes	Schistosoma haematobium
#65	PV760317.1	Sh	Sh	na	Sh	2021-11-09	M	22	Gambia	Senegal, Mali	Urine	yes	Schistosoma haematobium
#66	PV760318.1	Sh	Sh	na	Sh	2021-12-23	F	17	Mali		Urine	yes	Schistosoma haematobium
#67	PV760311.1	Sh/Sb	Sh/Sb	na	Sh/Sb	2022-01-14	M	19	Mali		Urine	yes	Schistosoma haematobium
#68		Sb	Sh	na	Sh/Sb	2022-10-06	M	14	Burkina Faso		Urine	yes	Schistosoma haematobium
#69	PV760319.1	Sb	Sh/Sb/Sc	Sh/Sc	Sh/Sb/Sc	2022-10-25	M	22	Burkina Faso	Mali	Urine	yes	Schistosoma haematobium
#70		Sh	Sh	na	Sh	2022-12-29	M	21	Guinea Bissau		Urine	yes	Schistosoma haematobium
#71	PV760322.1	Sh/Sb	Sh	na	Sh/Sb	2023-03-20	M	21	Mali		Urine	yes	Schistosoma haematobium
#72	PV760323.1	Sh/Sb	Sh/Sb/Sc	Sh/Sc	Sh/Sb/Sc	2023-05-03	M	18	Benin	Ghana	Urine	yes	Schistosoma haematobium
#73	PV760300.1	Sh	Sh/Sb/Sc	Sh/Sc	Sh/Sb/Sc	2023-05-25	M	37	Ivory Coast	Mali	Urine	yes	Schistosoma haematobium
#74	PV760302.1	Sb	Sh	na	Sh/Sb	2023-05-26	M	18	Ivory Coast		Urine	yes	Schistosoma haematobium
#75	PV760304.1	Sh	Sh	na	Sh	2023-06-08	M	21	Burkina Faso	Niger, Mali	Urine	yes	Schistosoma haematobium
#76	PV760306.1	Sb	Sh/Sb/Sc	nd	Sh/Sb/Sc	2023-06-15	M	18	Benin		Urine	yes	Schistosoma haematobium
#77	PV760308.1	Sh	Sh	na	Sh	2023-07-06	M	19	Mali		Urine	yes	Schistosoma haematobium
#78	PV760310.1	Sb	Sh	na	Sh/Sb	2023-08-02	M	15	Gambia		Urine	yes	Schistosoma haematobium
#79		Sh	Sh	na	Sh	2018-05-25	M	20	Mali		Urine	yes	Schistosoma haematobium
#80		Sh	Sh	na	Sh	2018-06-22	M	21	Mali		Urine	yes	Schistosoma haematobium
#81		Sh	Sh	na	Sh	2018-08-02	M	21	Senegal		Urine	yes	Schistosoma haematobium
#82		Sh	Sh	na	Sh	2018-09-03	M	29	Senegal		Urine	yes	Schistosoma haematobium
#83		Sh	Sh	na	Sh	2018-10-01	M	20	Senegal	Mali, Burkina Faso, Niger	Urine	yes	Schistosoma haematobium
#84		Sh	Sh	na	Sh	2018-11-26	M	19	Liberia	Guinea Conakry, Mali	Urine	yes	Schistosoma haematobium
#85		Sh	Sh	na	Sh	2019-03-28	M	24	Senegal		Urine	yes	Schistosoma haematobium
#86		Sm	nd	nd	Sm	2021-03-30	M	22	Gambia	Senegal, Mali, Niger	Stool	yes	Schistosoma mansoni
#87		Sm	nd	nd	Sm	2022-03-25	M	24	Guinea Conakry		Stool	yes	Schistosoma mansoni
#88		Sm	nd	nd	Sm	2021-09-17	F	28	Guinea Conakry		Stool	yes	Schistosoma mansoni
#89		Sm	nd	nd	Sm	2022-03-25	F	26	Ivory Coast		Stool	yes	Schistosoma mansoni
#90		Sm	nd	nd	Sm	2022-06-17	M	21	Sud Sudan	Sudan	Stool	yes	Schistosoma mansoni
#91		Sm	nd	nd	Sm	2022-10-06	F	18	Angola		Stool	yes	Schistosoma mansoni
#92		Sh	nd	nd	Sh	2018-04-26	M	18	Senegal		Stool	yes	Schistosoma haematobium
#93		Sm	nd	nd	Sm	2018-11-24	M	29	Liberia	Guinea Conakry, Mali	Stool	yes	Schistosoma mansoni
#94		Sm	Sm	na	Sm	2020-01-29	M	26	Guinea Conakry		Stool	yes	Schistosoma mansoni
